# Supplementary material for: RAD18 confers radioresistance of esophagus squamous cell carcinoma through regulating p‐DNA‐PKcs
Source: Cancer Med. 2022 Apr 14;11(20):3809–19. doi: 10.1002/cam4.4754 (PMC9582675; doi:10.1002/cam4.4754)
Supplement: Supplementary file 1 — Table S1 [file CAM4-11-3809-s001.xlsx]

## Sheet: Sheet1
The pathological number	score 1	score 2	mean value	Gender	age	Lymph node metastasis	distant metastasis	disease-free survival	TMN stage	Pathological grade	Vascular invasion	overall survival	survival state 1=die
20052522	6	9	7.5	M	65	0	1	25	ⅡB	G2	NO	34	1
20054139	4	9	6.5	F	59	1	1	12	ⅢA	G2	NO	32	1
20060484	2	2	2	F	56	0	0	99	ⅡB	G2	NO	99	0
20061108	2	6	4	F	52	0	0	100	ⅡB	G2	NO	100	0
20061950	2	4	3	F	44	1	1	17	ⅢA	G3（G2-3)	YES	23	1
20063089	2	1	1.5	M	58	1	1	5	ⅢB	G3-G4	YES	18	1
20063266	6	3	4.5	F	44	1	1	18	ⅡB	G2	NO	21	1
20064725	6	6	6	M	54	0	0	97	ⅢA	G3(G1-2)	NO	97	0
20065712	6	2	4	F	59	0	0	96	ⅡA	G1-2	NO	96	0
20065768	8	8	8	M	53	0	1	7	ⅡB	G4	YES	10	1
20065819	4	6	5	M	61	0	0	96	ⅢA	G4	NO	96	0
20066799	8	8	8	M	60	1	1	13	ⅡB	G2(G1-2)	NO	47	1
20067073	2	1	1.5	M	50	0	0	95	Ⅱb	G4	NO	95	0
20067221	2	8	5	M	65	0	0	47	ⅡA	G2(G1-2)	NO	64	1
20068795	6	6	6	F	60	0	1	15	ⅡB	G3（G2-3)	NO	18	1
20068900	8	8	8	M	71	0	1	23	ⅡB	G2(G1-2)	YES	26	1
200610497	2	4	3	M	58	0	0	56	ⅡB	G2	NO	56	0
200610506	4	2	3	M	58	1	1	17	Ⅲb	G2	YES	24	1
200610901	8	9	8.5	M	70	1	1	32	ⅡB	G3	NO	36	1
200612153	1	1	1	F	40	0	0	3	ⅢA	G2	YES	5	1
200612203	4	6	5	M	50	0	0	11	ⅡB	G2	NO	29	1
200700033	2	4	3	M	68	1	1	20	ⅢA	G3	NO	24	1
200701109	6	6	6	M	51	1	1	10	ⅡB	G2	NO	15	1
200701537	1	2	1.5	M	56	0	0	88	ⅡA	G2	NO	88	0
200701678	8	6	7	M	68	1	1	27	ⅡB	G2	NO	28	1
200702261	4	4	4	M	64	0	1	13	ⅡB	G3	NO	26	1
200702437	3	1	2	M	64	0	0	87	ⅡB	G2	NO	87	0
200702676	1	1	1	M	71	0	0	11	ⅢA	G3	YES	11	0
200702905	2	4	3	M	59	0	1	29	ⅡB	G3	NO	59	1
200703318	2	4	3	M	60	0	0	86	ⅢA	G3	NO	86	0
200705422	4	4	4	M	54	0	0	84	ⅢA	G3	NO	84	0
200705819	2	1	1.5	F	60	0	0	84	ⅡB	G3	NO	84	0
200706653	6	6	6	M	56	0	0	84	ⅡB	G2	NO	84	0
200706844	3	6	4.5	M	60	0	0	83	ⅡB	G2	NO	83	0
200707158	1	1	1	M	56	0	0	83	ⅢA	G3	YES	83	0
200707165	8	8	8	M	51	1	1	14	ⅢA	G2	YES	22	1
200707492	3	6	4.5	M	67	0	0	83	ⅡA	G2	NO	83	0
200707612	12	9	10.5	M	73	1	1	12	ⅢA	G2	YES	16	1
200708697	9	2	5.5	M	51	0	0	82	ⅢA	G3	YES	82	0
200709254	12	6	9	M	53	0	0	81	Ⅱb	G2	YES	81	0
200711154	9	12	10.5	M	68	0	0	80	ⅢA	G2	YES	80	0
200711733	8	6	7	M	52	0	0	79	ⅡA	G2	YES	79	0
200712894	2	4	3	M	57	0	1	49	ⅡB	G2	YES	49	1
200713365	8	6	7	F	60	1	1	10	ⅢC	G2	YES	21	1
200800614	9	9	9	M	45	0	0	77	ⅡA	G2	NO	77	0
200801054	6	12	9	M	54	0	0	76	ⅡB	G2	YES	76	0
200801142	8	9	8.5	F	61	0	0	76	ⅡB	G2	YES	76	0
200801172	6	4	5	M	70	0	1	7	ⅡA	G2	YES	9	1
200801246	6	6	6	M	41	0	1	16	ⅢC	G3	YES	16	1
200804093	6	6	6	M	60	0	1	8	ⅡB	G3	YES	28	1
200804156	9	9	9	F	58	1	1	14	ⅡB	G3	NO	23	1
200805032	9	12	10.5	M	61	1	1	10	ⅡB	G3	YES	13	1
200805552	9	9	9	M	68	0	0	73	ⅡB	G2	NO	73	0
200805765	12	12	12	M	49	0	1	3	ⅢA	G2	YES	5	1
200806354	12	9	10.5	M	58	0	0	6	ⅢB	G3	YES	6	1
200806723	6	3	4.5	M	57	1	1	29	ⅢB	G2	YES	71	0
200807307	12	8	10	M	57	0	0	71	ⅡA	G3	NO	71	0
200807345	6	9	7.5	M	50	1	1	18	ⅡB	G2	NO	33	1
200807392	12	12	12	M	59	1	1	10	ⅢA	G2	NO	15	1
200807513	9	4	6.5	M	60	0	1	20	ⅡA	G3	NO	22	1
200808299	2	6	4	M	66	1	1	29	ⅢA	G2-3	YES	37	1
200808778	2	4	3	M	56	0	1	5	ⅢB	G3	YES	5	1
200809077	6	4	5	M	55	0	0	70	ⅡB	G3	NO	70	0
200810075	12	12	12	F	72	1	1	12	ⅡB	G3	YES	25	1
200810580	6	4	5	F	55	0	0	69	ⅡB	G2	YES	69	0
200811104	12	6	9	M	58	1	1	13	ⅡB	G3	NO	15	1
200811502	4	6	5	M	67	0	0	68	ⅡB	G2	NO	68	0
200812379	1	2	1.5	M	56	0	0	68	ⅡA	G2	NO	68	0
200812853	1	1	1	M	54	0	0	67	ⅢA	G3	YES	67	0
200813660	8	6	7	F	55	0	0	67	ⅡB	G1-2	NO	67	0
200813895	3	2	2.5	M	69	0	1	6	ⅢB	G3	YES	6	1
200814151	2	4	3	M	49	1	1	20	ⅢA	G3	NO	22	1
200814690	3	2	2.5	F	66	0	0	66	ⅡB	G3	NO	66	0
200814838	2	4	3	M	56	1	1	7	ⅢC	G3	YES	10	1
200815189	2	4	3	M	63	0	0	66	ⅡB	G2	NO	66	0
200815250	2	4	3	M	52	1	1	8	ⅡB	G2	NO	9	1
200900585	4	2	3	F	70	1	1	7	ⅢB	G3	YES	9	1
200900822	1	2	1.5	F	55	0	0	20	ⅡB	G3	YES	24	1
200901047	12	6	9	F	65	0	0	65	ⅡB	G3	NO	65	0
200901237	6	4	5	M	60	0	0	65	ⅡB	G2	NO	65	0
200902831	2	1	1.5	F	63	1	1	9	ⅡB	G3	NO	23	1
200902965	2	2	2	M	61	0	0	43	ⅡB	G3	NO	43	1
200903120	3	4	3.5	M	60	0	0	63	ⅡB	G3	YES	63	0
200904065	4	4	4	M	60	0	1	12	ⅡB	G3	NO	18	1
200904189	6	6	6	M	62	0	0	62	ⅡB	G3	NO	62	0
200904569	6	9	7.5	M	67	1	1	18	ⅢC	G1-2	YES	25	1
200904729	1	2	1.5	M	57	1	1	30	ⅡB	G1-2	NO	44	1
200904958	12	8	10	M	58	1	1	24	ⅢB	G3	YES	26	1
200906448	8	6	7	M	49	0	1	23	ⅡB	G2	YES	26	1
200907055	1	4	2.5	M	52	0	0	61	ⅡB	G2	YES	61	0
200907518	4	9	6.5	M	52	0	1	25	ⅢA	G3	YES	29	1
200907601	3	4	3.5	F	59	0	0	61	ⅡA	G2	YES	61	0
200907711	6	4	5	M	44	0	0	60	ⅢA	G3	YES	60	0
200908646	6	4	5	M	62	0	0	60	ⅡB	G3	NO	60	0
200909826	2	2	2	M	63	0	0	59	ⅡB	G2	YES	59	0
200909989	12	9	10.5	M	58	0	0	59	ⅡA	G2	NO	59	0
200910500	9	9	9	M	70	1	1	4	Ⅲa	G2	YES	15	1
200910862	12	8	10	M	66	0	0	12	ⅢA	G2	NO	14	1
200911893	8	8	8	M	62	0	1	5	ⅢB	G3	YES	8	1
200912923	8	8	8	M	60	0	1	10	ⅢA	G1	YES	17	1
200913728	12	6	9	M	68	0	0	50	ⅢA	G3	YES	50	1
200914489	6	4	5	F	53	0	0	56	ⅢA	G3	YES	56	0
200914560	1	2	1.5	M	56	0	1	7	ⅡB	G1-2	NO	12	1
200914572	1	4	2.5	M	52	0	0	56	ⅡB	G2	YES	56	0
200915299	8	12	10	F	68	0	0	56	ⅡB	G3	NO	56	0
200915536	2	4	3	M	56	0	0	55	ⅡA	G1-2	NO	55	0
200916632	6	6	6	M	47	0	1	19	ⅡB	G3	YES	23	1
200916751	1	3	2	F	57	1	1	5	ⅢC	G2	NO	55	0
